# Supplementary material for: Enhanced Power Generation by Piezoelectric P(VDF-TrFE)/rGO Nanocomposite Thin Film
Source: Nanomaterials (Basel). 2023 Feb 25;13(5):860. doi: 10.3390/nano13050860 (PMC10005479; doi:10.3390/nano13050860)
Supplement: Supplementary file 1 [file nanomaterials-13-00860-s001.zip]

Archive with 1 entries (1 files):
- nanomaterials-2242121-supplementary.pdf
